# Supplementary material for: Comparative analysis indicates that alternative splicing in plants has a limited role in functional expansion of the proteome
Source: BMC Genomics. 2009 Apr 9;10:154. doi: 10.1186/1471-2164-10-154 (PMC2674458; doi:10.1186/1471-2164-10-154)
Supplement: Additional file 3 — Spliced out domains in Arabidopsis. The table provides an overview of the domain types that were found to be spliced out in Arabidopsis. [file 1471-2164-10-154-S3.xls]

## Sheet: Sheet1
Additional file 3. Spliced out domains in Arabidopsis
Pfam Id	Domain name	Nr excluded	Occurence in AS genes	Percentage
PF00400	WD40	15	169	8.9
PF00036	efhand	11	63	17.5
PF00249	Myb_DNA-binding	10	74	13.5
PF00076	RRM_1	10	124	8.1
PF00023	Ank	9	55	16.4
PF01535	PPR	7	72	9.7
PF00892	DUF6	6	29	20.7
PF00560	LRR_1	6	20	30
PF00098	zf-CCHC	6	17	35.3
PF00226	DnaJ	3	14	21.4
PF00043	GST_C	3	11	27.3
PF02798	GST_N	3	14	21.4
PF08263	LRRNT_2	3	9	33.3
PF00153	Mito_carr	3	34	8.8
PF00651	BTB	2	10	20
PF03107	C1_2	2	5	40
PF07649	C1_3	2	5	40
PF03765	CRAL_TRIO_N	2	8	25
PF00270	DEAD	2	14	14.3
PF00370	FGGY_N	2	3	66.7
PF01485	IBR	2	6	33.3
PF01344	Kelch_1	2	27	7.4
PF07646	Kelch_2	2	17	11.8
PF07723	LRR_2	2	11	18.2
PF00538	Linker_histone	2	4	50
PF00169	PH	2	6	33.3
PF00614	PLDc	2	6	33.3
PF07714	Pkinase_Tyr	2	21	9.5
PF00072	Response_reg	2	5	40
PF00319	SRF-TF	2	20	10
PF00027	cNMP_binding	2	7	28.6
PF00035	dsrm	2	8	25
PF00643	zf-B_box	2	10	20
PF00641	zf-RanBP	2	7	28.6
PF03171	2OG-FeII_Oxy	1	25	4
PF00004	AAA	1	13	7.7
PF03109	ABC1	1	9	11.1
PF01842	ACT	1	14	7.1
PF08240	ADH_N	1	8	12.5
PF00137	ATP-synt_C	1	6	16.7
PF00191	Annexin	1	8	12.5
PF02362	B3	1	14	7.1
PF03114	BAR	1	1	100
PF02237	BPL_C	1	2	50
PF01103	Bac_surface_Ag	1	3	33.3
PF00168	C2	1	15	6.7
PF00571	CBS	1	10	10
PF06203	CCT	1	15	6.7
PF02537	CRCB	1	2	50
PF08802	CytB6-F_Fe-S	1	1	100
PF00781	DAGK_cat	1	6	16.7
PF08766	DEK_C	1	2	50
PF01820	Dala_Dala_lig_N	1	3	33.3
PF01556	DnaJ_C	1	4	25
PF00684	DnaJ_CXXCXGXG	1	2	50
PF01031	Dynamin_M	1	3	33.3
PF00350	Dynamin_N	1	6	16.7
PF01370	Epimerase	1	17	5.9
PF00646	F-box	1	41	2.4
PF07734	FBA_1	1	5	20
PF08387	FBD	1	7	14.3
PF03127	GAT	1	3	33.3
PF01571	GCV_T	1	1	100
PF02894	GFO_IDH_MocA_C	1	1	100
PF08544	GHMP_kinases_C	1	3	33.3
PF00288	GHMP_kinases_N	1	3	33.3
PF03144	GTP_EFTU_D2	1	8	12.5
PF04551	GcpE	1	2	50
PF02518	HATPase_c	1	7	14.3
PF00403	HMA	1	9	11.1
PF00271	Helicase_C	1	15	6.7
PF00702	Hydrolase	1	21	4.8
PF02922	Isoamylase_N	1	2	50
PF01486	K-box	1	16	6.3
PF00412	LIM	1	5	20
PF05383	La	1	4	25
PF08513	LisH	1	3	33.3
PF00917	MATH	1	9	11.1
PF01429	MBD	1	6	16.7
PF08241	Methyltransf_11	1	8	12.5
PF01078	Mg_chelatase	1	1	100
PF07540	NOC3p	1	1	100
PF02136	NTF2	1	4	25
PF01699	Na_Ca_ex	1	4	25
PF01029	NusB	1	3	33.3
PF00800	PDT	1	1	100
PF00388	PI-PLC-X	1	2	50
PF06978	POP1	1	1	100
PF00550	PP-binding	1	4	25
PF01095	Pectinesterase	1	5	20
PF00675	Peptidase_M16	1	2	50
PF02678	Pirin	1	1	100
PF01379	Porphobil_deam	1	1	100
PF00432	Prenyltrans	1	12	8.3
PF01416	PseudoU_synth_1	1	5	20
PF04825	Rad21_Rec8_N	1	1	100
PF01694	Rhomboid	1	7	14.3
PF00466	Ribosomal_L10	1	2	50
PF05739	SNARE	1	7	14.3
PF00565	SNase	1	5	20
PF03015	Sterile	1	1	100
PF01582	TIR	1	5	20
PF00085	Thioredoxin	1	21	4.8
PF02779	Transket_pyr	1	4	25
PF02780	Transketolase_C	1	4	25
PF04564	U-box	1	6	16.7
PF08774	VRR_NUC	1	1	100
PF02825	WWE	1	2	50
PF00569	ZZ	1	2	50
PF09173	eIF2_C	1	2	50
PF09279	efhand_like	1	1	100
PF07973	tRNA_SAD	1	2	50
PF00240	ubiquitin	1	14	7.1
PF00096	zf-C2H2	1	10	10
PF00642	zf-CCCH	1	18	5.6
PF06943	zf-LSD1	1	9	11.1
PF02135	zf-TAZ	1	2	50
