# Supplementary material for: Comparative analysis indicates that alternative splicing in plants has a limited role in functional expansion of the proteome
Source: BMC Genomics. 2009 Apr 9;10:154. doi: 10.1186/1471-2164-10-154 (PMC2674458; doi:10.1186/1471-2164-10-154)
Supplement: Additional file 4 — Spliced out domains in rice. The table provides an overview of the domain types that were found to be spliced out in rice. [file 1471-2164-10-154-S4.xls]

## Sheet: Sheet1
Additional file 4. Spliced out domains in rice
Pfam Id	Domain name	Nr excluded	Occurence in AS genes	Percentage
PF00076	RRM_1	11	144	7.6
PF00400	WD40	10	186	5.4
PF00036	efhand	10	69	14.5
PF00560	LRR_1	9	72	12.5
PF08263	LRRNT_2	7	29	24.1
PF00153	Mito_carr	6	47	12.8
PF00806	PUF	6	16	37.5
PF00515	TPR_1	6	41	14.6
PF00642	zf-CCCH	6	37	16.2
PF01842	ACT	5	23	21.7
PF00023	Ank	5	63	7.9
PF08447	PAS_3	4	5	80
PF00097	zf-C3HC4	4	58	6.9
PF00005	ABC_tran	3	14	21.4
PF08240	ADH_N	3	9	33.3
PF00514	Arm	3	24	12.5
PF06203	CCT	3	11	27.3
PF03765	CRAL_TRIO_N	3	9	33.3
PF00270	DEAD	3	19	15.8
PF02798	GST_N	3	11	27.3
PF01535	PPR	3	151	2
PF01357	Pollen_allerg_1	3	6	50
PF00432	Prenyltrans	3	9	33.3
PF02771	Acyl-CoA_dh_N	2	3	66.7
PF01556	DnaJ_C	2	6	33.3
PF00646	F-box	2	34	5.9
PF08544	GHMP_kinases_C	2	8	25
PF00043	GST_C	2	8	25
PF00271	Helicase_C	2	21	9.5
PF00753	Lactamase_B	2	7	28.6
PF08156	NOP5NT	2	3	66.7
PF02225	PA	2	7	28.6
PF00156	Pribosyltran	2	8	25
PF00072	Response_reg	2	11	18.2
PF00575	S1	2	4	50
PF07719	TPR_2	2	19	10.5
PF00085	Thioredoxin	2	24	8.3
PF00627	UBA	2	15	13.3
PF00643	zf-B_box	2	11	18.2
PF00096	zf-C2H2	2	19	10.5
PF00847	AP2	1	12	8.3
PF01388	ARID	1	2	50
PF02770	Acyl-CoA_dh_M	1	4	25
PF02551	Acyl_CoA_thio	1	2	50
PF01412	ArfGap	1	4	25
PF00733	Asn_synthase	1	3	33.3
PF03986	Autophagy_N	1	1	100
PF02362	B3	1	12	8.3
PF01426	BAH	1	2	50
PF02237	BPL_C	1	1	100
PF01453	B_lectin	1	3	33.3
PF02018	CBM_4_9	1	2	50
PF02359	CDC48_N	1	1	100
PF03859	CG-1	1	2	50
PF00307	CH	1	1	100
PF00650	CRAL_TRIO	1	9	11.1
PF06418	CTP_synth_N	1	2	50
PF01467	CTP_transf_2	1	7	14.3
PF00781	DAGK_cat	1	5	20
PF08590	DUF1771	1	2	50
PF08699	DUF1785	1	5	20
PF01657	DUF26	1	13	7.7
PF00892	DUF6	1	12	8.3
PF07876	Dabb	1	3	33.3
PF01820	Dala_Dala_lig_N	1	3	33.3
PF00350	Dynamin_N	1	4	25
PF07645	EGF_CA	1	3	33.3
PF01448	ELM2	1	1	100
PF01370	Epimerase	1	18	5.6
PF02469	Fasciclin	1	5	20
PF00111	Fer2	1	7	14.3
PF01585	G-patch	1	4	25
PF03127	GAT	1	5	20
PF00288	GHMP_kinases_N	1	8	12.5
PF01915	Glyco_hydro_3_C	1	3	33.3
PF00534	Glycos_transf_1	1	10	10
PF02518	HATPase_c	1	13	7.7
PF01966	HD	1	3	33.3
PF02985	HEAT	1	15	6.7
PF03130	HEAT_PBS	1	3	33.3
PF08797	HIRAN	1	1	100
PF01154	HMG_CoA_synt_N	1	1	100
PF00702	Hydrolase	1	8	12.5
PF01156	IU_nuc_hydro	1	5	20
PF07991	IlvN	1	2	50
PF00520	Ion_trans	1	4	25
PF07885	Ion_trans_2	1	1	100
PF01344	Kelch_1	1	22	4.5
PF03731	Ku_N	1	1	100
PF00412	LIM	1	3	33.3
PF00538	Linker_histone	1	3	33.3
PF08513	LisH	1	3	33.3
PF08670	MEKHLA	1	3	33.3
PF00149	Metallophos	1	16	6.3
PF00249	Myb_DNA-binding	1	39	2.6
PF00483	NTP_transferase	1	4	25
PF00999	Na_H_Exchanger	1	4	25
PF01189	Nol1_Nop2_Fmu	1	4	25
PF00658	PABP	1	3	33.3
PF07145	PAM2	1	4	25
PF08276	PAN_2	1	1	100
PF00786	PBD	1	5	20
PF02878	PGM_PMM_I	1	4	25
PF02887	PK_C	1	2	50
PF00614	PLDc	1	2	50
PF04193	PQ-loop	1	4	25
PF04047	PWP2	1	1	100
PF00112	Peptidase_C1	1	6	16.7
PF02171	Piwi	1	5	20
PF04845	PurA	1	3	33.3
PF08880	QLQ	1	4	25
PF01424	R3H	1	2	50
PF04825	Rad21_Rec8_N	1	2	50
PF01020	Ribosomal_L40e	1	1	100
PF00954	S_locus_glycop	1	2	50
PF05184	SapB_1	1	2	50
PF03489	SapB_2	1	1	100
PF02889	Sec63	1	2	50
PF02403	Seryl_tRNA_N	1	3	33.3
PF01713	Smr	1	3	33.3
PF03015	Sterile	1	1	100
PF02775	TPP_enzyme_C	1	2	50
PF02779	Transket_pyr	1	4	25
PF00170	bZIP_1	1	23	4.3
PF00027	cNMP_binding	1	4	25
PF00035	dsrm	1	11	9.1
PF05699	hATC	1	2	50
PF00098	zf-CCHC	1	17	5.9
PF05495	zf-CHY	1	3	33.3
PF06943	zf-LSD1	1	3	33.3
PF00641	zf-RanBP	1	12	8.3
