# Supplementary material for: Comparative analysis indicates that alternative splicing in plants has a limited role in functional expansion of the proteome
Source: BMC Genomics. 2009 Apr 9;10:154. doi: 10.1186/1471-2164-10-154 (PMC2674458; doi:10.1186/1471-2164-10-154)
Supplement: Additional file 5 — Spliced out domains in maize. The table provides an overview of the domain types that were found to be spliced out in maize. [file 1471-2164-10-154-S5.xls]

## Sheet: Sheet1
Additional file 5. Spliced out domains in maize
Pfam Id	Domain name	Nr excluded	Occurence in AS genes	Percentage
PF00400	WD40	7	64	10.9
PF00098	zf-CCHC	6	26	23.1
PF00249	Myb_DNA-binding	5	51	9.8
PF08240	ADH_N	4	13	30.8
PF00076	RRM_1	4	105	3.8
PF00096	zf-C2H2	4	20	20
PF00642	zf-CCCH	4	26	15.4
PF00892	DUF6	3	13	23.1
PF00043	GST_C	3	12	25
PF02798	GST_N	3	11	27.3
PF07646	Kelch_2	3	5	60
PF00153	Mito_carr	3	60	5
PF01357	Pollen_allerg_1	3	12	25
PF05495	zf-CHY	3	4	75
PF00847	AP2	2	18	11.1
PF00168	C2	2	7	28.6
PF03765	CRAL_TRIO_N	2	5	40
PF07732	Cu-oxidase_3	2	2	100
PF00226	DnaJ	2	19	10.5
PF02985	HEAT	2	18	11.1
PF01381	HTH_3	2	3	66.7
PF02922	Isoamylase_N	2	2	100
PF00412	LIM	2	5	40
PF00560	LRR_1	2	11	18.2
PF00614	PLDc	2	4	50
PF04845	PurA	2	3	66.7
PF00085	Thioredoxin	2	21	9.5
PF00627	UBA	2	12	16.7
PF00201	UDPGT	2	9	22.2
PF00790	VHS	2	4	50
PF00035	dsrm	2	8	25
PF06943	zf-LSD1	2	4	50
PF00641	zf-RanBP	2	18	11.1
PF00137	ATP-synt_C	1	2	50
PF00128	Alpha-amylase	1	3	33.3
PF01412	ArfGap	1	4	25
PF02362	B3	1	8	12.5
PF00651	BTB	1	4	25
PF06203	CCT	1	4	25
PF00394	Cu-oxidase	1	2	50
PF02984	Cyclin_C	1	5	20
PF01266	DAO	1	3	33.3
PF05026	DCP2	1	1	100
PF03330	DPBB_1	1	12	8.3
PF07522	DRMBL	1	2	50
PF08699	DUF1785	1	1	100
PF03018	Dirigent	1	2	50
PF01556	DnaJ_C	1	3	33.3
PF03372	Exo_endo_phos	1	5	20
PF00646	F-box	1	21	4.8
PF00970	FAD_binding_6	1	1	100
PF02469	Fasciclin	1	3	33.3
PF01134	GIDA	1	1	100
PF01762	Galactosyl_T	1	6	16.7
PF00271	Helicase_C	1	5	20
PF03790	KNOX1	1	1	100
PF01344	Kelch_1	1	15	6.7
PF08263	LRRNT_2	1	5	20
PF03083	MtN3_slv	1	6	16.7
PF01699	Na_Ca_ex	1	5	20
PF02225	PA	1	2	50
PF07145	PAM2	1	3	33.3
PF02170	PAZ	1	1	100
PF00628	PHD	1	10	10
PF01535	PPR	1	7	14.3
PF00069	Pkinase	1	75	1.3
PF01416	PseudoU_synth_1	1	6	16.7
PF03871	RNA_pol_Rpb5_N	1	1	100
PF03763	Remorin_C	1	9	11.1
PF00581	Rhodanese	1	7	14.3
PF00428	Ribosomal_60s	1	6	16.7
PF00253	Ribosomal_S14	1	1	100
PF00319	SRF-TF	1	6	16.7
PF03489	SapB_2	1	2	50
PF03348	Serinc	1	4	25
PF01713	Smr	1	1	100
PF02466	Tim17	1	4	25
PF01131	Topoisom_bac	1	1	100
PF00091	Tubulin	1	4	25
PF00582	Usp	1	5	20
PF08879	WRC	1	4	25
PF06955	XET_C	1	8	12.5
PF00036	efhand	1	42	2.4
PF01411	tRNA-synt_2c	1	1	100
PF01336	tRNA_anti	1	1	100
PF00643	zf-B_box	1	5	20
PF00097	zf-C3HC4	1	61	1.6
PF02135	zf-TAZ	1	1	100
