# Supplementary material for: Comparative analysis indicates that alternative splicing in plants has a limited role in functional expansion of the proteome
Source: BMC Genomics. 2009 Apr 9;10:154. doi: 10.1186/1471-2164-10-154 (PMC2674458; doi:10.1186/1471-2164-10-154)
Supplement: Additional file 6 — Molecular function related GO term assignments in Arabidopsis. The table provides an overview of the molecular function related GO terms belonging to the spliced out domains in Arabidopsis. [file 1471-2164-10-154-S6.xls]

## Sheet: Sheet1
Additional file 6. Molecular function related GO term assignments in Arabidopsis
GO ID	Molecular function	Number of assignments	(%) of assignments
GO:0003676	nucleic acid binding	22	17.5
GO:0008270	zinc ion binding	17	13.5
GO:0005509	calcium ion binding	12	9.5
GO:0005524	ATP binding	8	6.3
GO:0005515	protein binding	7	5.6
GO:0003824	catalytic activity	5	4
GO:0003677	DNA binding	4	3.2
GO:0031072	heat shock protein binding	4	3.2
GO:0003700	transcription factor activity	3	2.4
GO:0005488	binding	3	2.4
GO:0005525	GTP binding	3	2.4
GO:0000156	two-component response regulator activity	2	1.6
GO:0003725	double-stranded RNA binding	2	1.6
GO:0004713	protein-tyrosine kinase activity	2	1.6
GO:0008026	ATP-dependent helicase activity	2	1.6
GO:0043565	sequence-specific DNA binding	2	1.6
GO:0051082	unfolded protein binding	2	1.6
GO:0003712	transcription cofactor activity	1	0.8
GO:0003723	RNA binding	1	0.8
GO:0003924	GTPase activity	1	0.8
GO:0004047	aminomethyltransferase activity	1	0.8
GO:0004143	diacylglycerol kinase activity	1	0.8
GO:0004386	helicase activity	1	0.8
GO:0004418	hydroxymethylbilane synthase activity	1	0.8
GO:0004526	ribonuclease P activity	1	0.8
GO:0004553	hydrolase activity, hydrolyzing O-glycosyl compounds	1	0.8
GO:0004629	phospholipase C activity	1	0.8
GO:0004664	prephenate dehydratase activity	1	0.8
GO:0004730	pseudouridylate synthase activity	1	0.8
GO:0004842	ubiquitin-protein ligase activity	1	0.8
GO:0004888	transmembrane receptor activity	1	0.8
GO:0005544	calcium-dependent phospholipid binding	1	0.8
GO:0008716	D-alanine-D-alanine ligase activity	1	0.8
GO:0016301	kinase activity	1	0.8
GO:0016491	oxidoreductase activity	1	0.8
GO:0016597	amino acid binding	1	0.8
GO:0016851	magnesium chelatase activity	1	0.8
GO:0030599	pectinesterase activity	1	0.8
GO:0046872	metal ion binding	1	0.8
GO:0046933	hydrogen ion transporting ATP synthase activity, rotational mechanism	1	0.8
GO:0046961	hydrogen ion transporting ATPase activity, rotational mechanism	1	0.8
GO:0048037	cofactor binding	1	0.8
GO:0050662	coenzyme binding	1	0.8
