# Supplementary material for: Comparative analysis indicates that alternative splicing in plants has a limited role in functional expansion of the proteome
Source: BMC Genomics. 2009 Apr 9;10:154. doi: 10.1186/1471-2164-10-154 (PMC2674458; doi:10.1186/1471-2164-10-154)
Supplement: Additional file 7 — Molecular function related GO term assignments in rice. The table provides an overview of molecular the function related GO terms belonging to the spliced out domains in rice. [file 1471-2164-10-154-S7.xls]

## Sheet: Sheet1
Additional file 7. Molecular function related GO term assignments in rice
GO ID	Molecular function	Number of assignments	(%) of assignments
GO:0003676	nucleic acid binding	27	17
GO:0008270	zinc ion binding	18	11.3
GO:0005515	protein binding	13	8.2
GO:0005524	ATP binding	12	7.5
GO:0005509	calcium ion binding	10	6.3
GO:0003723	RNA binding	8	5
GO:0003824	catalytic activity	7	4.4
GO:0005488	binding	6	3.8
GO:0016597	amino acid binding	5	3.1
GO:0003677	DNA binding	4	2.5
GO:0003995	acyl-CoA dehydrogenase activity	3	1.9
GO:0008026	ATP-dependent helicase activity	3	1.9
GO:0016787	hydrolase activity	3	1.9
GO:0016887	ATPase activity	3	1.9
GO:0000156	two-component response regulator activity	2	1.3
GO:0003700	transcription factor activity	2	1.3
GO:0004386	helicase activity	2	1.3
GO:0016779	nucleotidyltransferase activity	2	1.3
GO:0046983	protein dimerization activity	2	1.3
GO:0051082	unfolded protein binding	2	1.3
GO:0000287	magnesium ion binding	1	0.6
GO:0003725	double-stranded RNA binding	1	0.6
GO:0003735	structural constituent of ribosome	1	0.6
GO:0003883	CTP synthase activity	1	0.6
GO:0003924	GTPase activity	1	0.6
GO:0004066	asparagine synthase (glutamine-hydrolyzing) activity	1	0.6
GO:0004143	diacylglycerol kinase activity	1	0.6
GO:0004553	hydrolase activity, hydrolyzing O-glycosyl compounds	1	0.6
GO:0004743	pyruvate kinase activity	1	0.6
GO:0004828	serine-tRNA ligase activity	1	0.6
GO:0005216	ion channel activity	1	0.6
GO:0005525	GTP binding	1	0.6
GO:0005529	sugar binding	1	0.6
GO:0008234	cysteine-type peptidase activity	1	0.6
GO:0008716	D-alanine-D-alanine ligase activity	1	0.6
GO:0009055	electron carrier activity	1	0.6
GO:0015299	solute:hydrogen antiporter activity	1	0.6
GO:0016291	acyl-CoA thioesterase activity	1	0.6
GO:0016301	kinase activity	1	0.6
GO:0016868	intramolecular transferase activity, phosphotransferases	1	0.6
GO:0030955	potassium ion binding	1	0.6
GO:0030976	thiamin pyrophosphate binding	1	0.6
GO:0043565	sequence-specific DNA binding	1	0.6
GO:0050662	coenzyme binding	1	0.6
GO:0051536	iron-sulfur cluster binding	1	0.6
