# Supplementary material for: Comparative analysis indicates that alternative splicing in plants has a limited role in functional expansion of the proteome
Source: BMC Genomics. 2009 Apr 9;10:154. doi: 10.1186/1471-2164-10-154 (PMC2674458; doi:10.1186/1471-2164-10-154)
Supplement: Additional file 8 — Molecular function related GO term assignment in maize. The table provides an overview of the molecular function related GO terms belonging to the spliced out domains in maize. [file 1471-2164-10-154-S8.xls]

## Sheet: Sheet1
Additional file 8. Molecular function related GO term assignments in maize
GO ID	Molecular function	Number of assignments	(%) of assignments
GO:0008270	zinc ion binding	25	25
GO:0003676	nucleic acid binding	20	20
GO:0005515	protein binding	4	4
GO:0016491	oxidoreductase activity	4	4
GO:0003677	DNA binding	3	3
GO:0003700	transcription factor activity	3	3
GO:0003824	catalytic activity	3	3
GO:0005488	binding	3	3
GO:0005507	copper ion binding	3	3
GO:0005524	ATP binding	3	3
GO:0043565	sequence-specific DNA binding	3	3
GO:0003725	double-stranded RNA binding	2	2
GO:0003735	structural constituent of ribosome	2	2
GO:0004553	hydrolase activity, hydrolyzing O-glycosyl compounds	2	2
GO:0016758	transferase activity, transferring hexosyl groups	2	2
GO:0031072	heat shock protein binding	2	2
GO:0003712	transcription cofactor activity	1	1
GO:0003899	DNA-directed RNA polymerase activity	1	1
GO:0003916	DNA topoisomerase activity	1	1
GO:0004386	helicase activity	1	1
GO:0004672	protein kinase activity	1	1
GO:0004730	pseudouridylate synthase activity	1	1
GO:0004813	alanine-tRNA ligase activity	1	1
GO:0005509	calcium ion binding	1	1
GO:0008378	galactosyltransferase activity	1	1
GO:0008565	protein transporter activity	1	1
GO:0016762	xyloglucan:xyloglucosyl transferase activity	1	1
GO:0043169	cation binding	1	1
GO:0046933	hydrogen ion transporting ATP synthase activity, rotational mechanism	1	1
GO:0046961	hydrogen ion transporting ATPase activity, rotational mechanism	1	1
GO:0050660	FAD binding	1	1
GO:0051082	unfolded protein binding	1	1
