# Supplementary material for: Comparative analysis indicates that alternative splicing in plants has a limited role in functional expansion of the proteome
Source: BMC Genomics. 2009 Apr 9;10:154. doi: 10.1186/1471-2164-10-154 (PMC2674458; doi:10.1186/1471-2164-10-154)
Supplement: Additional file 9 — Spliced-out domains from tandem repeat units in Arabidopsis. The table provides an overview of the spliced out domains in Arabidopsis that are a unit of a tandem repeat. [file 1471-2164-10-154-S9.xls]

## Sheet: Sheet1
Additional file 9. Spliced-out domains from tandem repeat units in Arabidopsis.
Pfam Id	Domain name	Patterns	tandem repeats	% of patterns
PF00400	WD40	10	9	90
PF01535	PPR	5	5	100
PF00036	efhand	6	5	83.3
PF00076	RRM_1	7	4	57.1
PF00023	Ank	3	3	100
PF00892	DUF6	3	2	66.7
PF01485	IBR	2	2	100
PF00560	LRR_1	4	2	50
PF00153	Mito_carr	2	2	100
PF00249	Myb_DNA-binding	3	2	66.7
PF00035	dsrm	2	2	100
PF01842	ACT	1	1	100
PF00137	ATP-synt_C	1	1	100
PF00191	Annexin	1	1	100
PF02362	B3	1	1	100
PF03107	C1_2	1	1	100
PF00571	CBS	1	1	100
PF02537	CRCB	1	1	100
PF01820	Dala_Dala_lig_N	1	1	100
PF04551	GcpE	1	1	100
PF01344	Kelch_1	2	1	50
PF07646	Kelch_2	1	1	100
PF00412	LIM	1	1	100
PF01429	MBD	1	1	100
PF08241	Methyltransf_11	1	1	100
PF01699	Na_Ca_ex	1	1	100
PF00614	PLDc	1	1	100
PF00432	Prenyltrans	1	1	100
PF01416	PseudoU_synth_1	1	1	100
PF00565	SNase	1	1	100
PF00027	cNMP_binding	1	1	100
PF00240	ubiquitin	1	1	100
PF00643	zf-B_box	1	1	100
PF00096	zf-C2H2	1	1	100
PF00642	zf-CCCH	1	1	100
PF00098	zf-CCHC	1	1	100
PF06943	zf-LSD1	1	1	100
PF00641	zf-RanBP	1	1	100
