# Supplementary material for: Comparative analysis indicates that alternative splicing in plants has a limited role in functional expansion of the proteome
Source: BMC Genomics. 2009 Apr 9;10:154. doi: 10.1186/1471-2164-10-154 (PMC2674458; doi:10.1186/1471-2164-10-154)
Supplement: Additional file 10 — Spliced-out domains from tandem repeat units in rice. The table provides an overview of the spliced out domains in rice that are a unit of a tandem repeat. [file 1471-2164-10-154-S10.xls]

## Sheet: Sheet1
Additional file 10. Spliced-out domains from tandem repeat units in rice.
Pfam Id	Domain name	Patterns	tandem repeats	% of patterns
PF00400	WD40	6	6	100
PF00076	RRM_1	7	5	71.4
PF00036	efhand	5	5	100
PF01842	ACT	4	4	100
PF00560	LRR_1	6	3	50
PF00153	Mito_carr	3	3	100
PF00515	TPR_1	3	3	100
PF00005	ABC_tran	3	2	66.7
PF00023	Ank	2	2	100
PF00642	zf-CCCH	2	2	100
PF00847	AP2	1	1	100
PF02551	Acyl_CoA_thio	1	1	100
PF00514	Arm	1	1	100
PF01467	CTP_transf_2	1	1	100
PF01657	DUF26	1	1	100
PF00892	DUF6	1	1	100
PF07876	Dabb	1	1	100
PF01820	Dala_Dala_lig_N	1	1	100
PF02469	Fasciclin	1	1	100
PF02985	HEAT	1	1	100
PF03130	HEAT_PBS	1	1	100
PF01156	IU_nuc_hydro	1	1	100
PF00412	LIM	1	1	100
PF00249	Myb_DNA-binding	1	1	100
PF01189	Nol1_Nop2_Fmu	1	1	100
PF08447	PAS_3	2	1	50
PF00614	PLDc	1	1	100
PF01535	PPR	1	1	100
PF04193	PQ-loop	1	1	100
PF00806	PUF	1	1	100
PF00432	Prenyltrans	1	1	100
PF04845	PurA	1	1	100
PF00575	S1	1	1	100
PF05184	SapB_1	1	1	100
PF07719	TPR_2	1	1	100
PF00627	UBA	2	1	50
PF00035	dsrm	1	1	100
PF00643	zf-B_box	2	1	50
PF00096	zf-C2H2	1	1	100
PF06943	zf-LSD1	1	1	100
PF00641	zf-RanBP	1	1	100
