# Supplementary material for: Comparative analysis indicates that alternative splicing in plants has a limited role in functional expansion of the proteome
Source: BMC Genomics. 2009 Apr 9;10:154. doi: 10.1186/1471-2164-10-154 (PMC2674458; doi:10.1186/1471-2164-10-154)
Supplement: Additional file 11 — Spliced-out domains from tandem repeat units in maize. The table provides an overview of the spliced out domains in maize that are a unit of a tandem repeat. [file 1471-2164-10-154-S11.xls]

## Sheet: Sheet1
Additional file 11. Spliced-out domains from tandem repeat units in maize
Pfam Id	Domain name	Patterns	tandem repeats	% of patterns
PF00076	RRM_1	4	4	100
PF00400	WD40	4	4	100
PF00847	AP2	2	2	100
PF00412	LIM	2	2	100
PF00153	Mito_carr	2	2	100
PF00249	Myb_DNA-binding	3	2	66.7
PF00642	zf-CCCH	3	2	66.7
PF00098	zf-CCHC	2	2	100
PF00641	zf-RanBP	2	2	100
PF00137	ATP-synt_C	1	1	100
PF02362	B3	1	1	100
PF00892	DUF6	1	1	100
PF02469	Fasciclin	1	1	100
PF02985	HEAT	1	1	100
PF07646	Kelch_2	2	1	50
PF03083	MtN3_slv	1	1	100
PF01699	Na_Ca_ex	1	1	100
PF00614	PLDc	1	1	100
PF01535	PPR	1	1	100
PF01416	PseudoU_synth_1	1	1	100
PF04845	PurA	1	1	100
PF00581	Rhodanese	1	1	100
PF03348	Serinc	1	1	100
PF00085	Thioredoxin	2	1	50
PF00201	UDPGT	1	1	100
PF00035	dsrm	1	1	100
PF00036	efhand	1	1	100
PF00643	zf-B_box	1	1	100
PF00096	zf-C2H2	1	1	100
PF06943	zf-LSD1	1	1	100
PF08240	ADH_N	1	0	0
PF00128	Alpha-amylase	1	0	0
PF01412	ArfGap	1	0	0
PF00651	BTB	1	0	0
PF00168	C2	1	0	0
PF06203	CCT	1	0	0
PF03765	CRAL_TRIO_N	1	0	0
PF00394	Cu-oxidase	1	0	0
PF07732	Cu-oxidase_3	2	0	0
PF02984	Cyclin_C	1	0	0
PF01266	DAO	1	0	0
PF05026	DCP2	1	0	0
PF03330	DPBB_1	1	0	0
PF07522	DRMBL	1	0	0
PF08699	DUF1785	1	0	0
PF03018	Dirigent	1	0	0
PF00226	DnaJ	2	0	0
PF01556	DnaJ_C	1	0	0
PF03372	Exo_endo_phos	1	0	0
PF00646	F-box	1	0	0
PF00970	FAD_binding_6	1	0	0
PF01134	GIDA	1	0	0
PF00043	GST_C	1	0	0
PF02798	GST_N	1	0	0
PF01762	Galactosyl_T	1	0	0
PF01381	HTH_3	1	0	0
PF00271	Helicase_C	1	0	0
PF02922	Isoamylase_N	2	0	0
PF03790	KNOX1	1	0	0
PF01344	Kelch_1	1	0	0
PF08263	LRRNT_2	1	0	0
PF00560	LRR_1	2	0	0
PF02225	PA	1	0	0
PF07145	PAM2	1	0	0
PF02170	PAZ	1	0	0
PF00628	PHD	1	0	0
PF00069	Pkinase	1	0	0
PF01357	Pollen_allerg_1	1	0	0
PF03871	RNA_pol_Rpb5_N	1	0	0
PF03763	Remorin_C	1	0	0
PF00428	Ribosomal_60s	1	0	0
PF00253	Ribosomal_S14	1	0	0
PF00319	SRF-TF	1	0	0
PF03489	SapB_2	1	0	0
PF01713	Smr	1	0	0
PF02466	Tim17	1	0	0
PF01131	Topoisom_bac	1	0	0
PF00091	Tubulin	1	0	0
PF00627	UBA	2	0	0
PF00582	Usp	1	0	0
PF00790	VHS	1	0	0
PF08879	WRC	1	0	0
PF06955	XET_C	1	0	0
PF01411	tRNA-synt_2c	1	0	0
PF01336	tRNA_anti	1	0	0
PF00097	zf-C3HC4	1	0	0
PF05495	zf-CHY	1	0	0
PF02135	zf-TAZ	1	0	0
